# Supplementary material for: Wastewater Surveillance for SARS-CoV-2 in Rural Kentucky, 2021–2023
Source: Viruses. 2026 Feb 26;18(3):282. doi: 10.3390/v18030282 (PMC13030766; doi:10.3390/v18030282)
Supplement: Supplementary file 1 [file viruses-18-00282-s001.zip]

Archive with 1 entries (1 files):
- viruses-4090203-supplementary.pdf
